# Supplementary material for: Comparison of Photofermentative Hydrogen Production in Cylindrical Photobioreactors Using Different Mixing Systems
Source: Microorganisms. 2025 Jun 14;13(6):1386. doi: 10.3390/microorganisms13061386 (PMC12195309; doi:10.3390/microorganisms13061386)
Supplement: Supplementary file 1 [file microorganisms-13-01386-s001.zip]

Archive with 1 entries (1 files):
- microorganisms-3661942-supplementary.pdf
